# Supplementary material for: Does Perceived Green Space Quality Matter? Linking Norwegian Adult Perspectives on Perceived Quality to Motivation and Frequency of Visits
Source: Int J Environ Res Public Health. 2019 Jul 1;16(13):2327. doi: 10.3390/ijerph16132327 (PMC6651101; doi:10.3390/ijerph16132327)
Supplement: Supplementary File 1 [file ijerph-16-02327-s001.zip]

Archive with 3 entries (2 files):
- Figures_Fongar.docx
- __MACOSX/
- __MACOSX/._Figures_Fongar.docx
